# Supplementary material for: Antibacterial Coating Based on Functionalized MoS2 Quantum Dots
Source: Materials (Basel). 2025 Mar 19;18(6):1352. doi: 10.3390/ma18061352 (PMC11943794; doi:10.3390/ma18061352)
Supplement: Supplementary file 1 [file materials-18-01352-s001.zip]

Archive with 1 entries (1 files):
- materials-3503083-supplementary.pdf
